# Supplementary material for: Comparison of 30 Cytokines in Human Breast Milk between 1989 and 2013 in Japan
Source: Nutrients. 2023 Apr 1;15(7):1735. doi: 10.3390/nu15071735 (PMC10096822; doi:10.3390/nu15071735)
Supplement: Supplementary file 1 [file nutrients-15-01735-s001.zip]

Archive with 1 entries (1 files):
- nutrients-2309391-supplementary.xlsx
