# Supplementary material for: Comparison of 30 Cytokines in Human Breast Milk between 1989 and 2013 in Japan
Source: Nutrients. 2023 Apr 1;15(7):1735. doi: 10.3390/nu15071735 (PMC10096822; doi:10.3390/nu15071735)
Supplement: Supplementary file 1 [file nutrients-15-01735-s001.zip › nutrients-2309391-supplementary.xlsx]

## Sheet: Sup.TABLE 1(Logistic reg)
	Supplementary Table S1. Adjusted odds ratios (1989/2013) for positive results of cytokines in colostrum and mature milk.
			Colostrum				Mature milk
		Adjusted odds ratio	95% confidence interval	p value		Adjusted odds ratio	95% confidence interval	p value
	Antiinflammatory cytokines
	IL-1ra	-	-	-		1.165	0.239 - 5.674	0.85
	Proinflammatory cytokines
	IL-1β	0.347	0.092 - 1.303	0.117		0.509	0.159 - 1.634	0.256
	IL-6	0.908	0.230 - 3.582	0.891		0.788	0.251 - 2.468	0.682
	IL-17	0.478	0.117 - 1.957	0.305		0.141	0.006 - 3.359	0.226
	TNF-α	1.432	0.365 - 5.617	0.606		2.039	0.663 - 6.269	0.214
	Th1-related cytokines
	IL-12(p70)	-	-	-
	IFN-γ	0.909	0.294 - 2.813	0.868		0.448	0.122 - 1.646	0.227
	OPN	0.246	0.004 - 14.920	0.503		1	0.005 - 217.313	1
	Th2-related cytokines
	IL-4	1.677	0.558 - 5.042	0.357		0.533	0.083 - 3.425	0.508
	IL-5	0.183	0.016 - 2.093	0.172		1	0.005 -217.313	1
	IL-9	0.513	0.164 - 1.604	0.251		0.526	0.068 - 4.068	0.538
	IL-13	-	-	-		-	-	-
	GM-CSF	0.616	0.113 - 3.370	0.576		1.614	0.131 - 19.951	0.709
	The regulatory cytokines
	IL-10	0.342	0.017 - 6.959	0.485		-	-	-
	TGF-β1	-	-	-		-	-	-
	Chemokines
	IL-8
	Eotaxin	1.995	0.364 - 10.943	0.427		2.684	0.860 - 8.379	0.089
	IP-10	-	-	-		3.339	0.457 - 24.381	0.235
	MCP-1	-	-	-		0.909	0.072 - 11.529	0.941
	MIP-1α	0.538	0.028 - 10.499	0.683		1.947	0.593 - 6.394	0.272
	MIP-1β	1	0.005 - 188.283	1		2.357	0.665 - 8.350	0.184
	RANTES	1.116	0.376 - 3.312	0.844		0.642	0.099 - 4.176	0.643
	Growth factors
	IL-2	0.587	0.120 - 2.862	0.51		0.134	0.013 - 1.357	0.089
	IL-7	0.735	0.251 - 2.152	0.574		7.187	1.416 - 36.469	0.017*
	IL-15	0.327	0.047 - 2.267	0.258		0.134	0.013 - 1.357	0.089
	FGF-basic	0.58	0.122 - 2.746	0.492		0.141	0.006 - 3.359	0.226
	G-CSF	1.806	0.297 - 10.988	0.521		0.912	0.300 - 2.773	0.87
	PDGF-BB	0.802	0.172 - 3.735	0.779		0.04	0.001 - 1.146	0.06
	VEGF	1	0.005 - 188.283	1		1	0.005 -217.313	1
	Other
	sCD14	-	-	-		1	0.005 - 217.313	1
	Abbreviations: IL-1ra, interleukin-1 receptor antagonist; IL-1β, interleukin-1β; IL-6, interleukin-6; IL-17, interleukin-17; TNF-α, tumor necrosis factor-α; IL-12(p70), interleukin-12(p70); IFN-γ, interferon-γ; OPN, osteopontin; IL-4, interleukin-4; IL-5, interleukin-5; IL-9, interleukin-9; IL-13, interleukin-13; GM-CSF, granulocyte macrophage colony-stimulating factor; IL-10, interleukin-10; TGF…

## Sheet: Sup. TABLE2 (C-section)
	Supplementary Table S2. Breast milk OPN levels and background characteristics of mothers and infants who experienced vaginal delivery or c-section in 2013 study.
			C samples (n=49)								MM samples (n=49)
			Varginal delivery (n=33)			C-section (n=16)			p-value		Varginal delivery (n=33)			C-section (n=16)			p-value
	Breast milk OPN
	Positive results n/total (%)		30/33	(91)		16/16	(100)		0.541		32/33	(97)		16/16	(100%)		1
	Level, median (IQR)		117.7	(60.3–220.8)		243.8	(135.8–393.1)		0.001*		286.5	222.5–341.0		272	204.1–318.2		0.482
	Mothers
	Age (years), median (IQR)		34.1	(28.5–38.8)		37.6	(33.3–41.3)		0.096		35.9	(30.1–37.9)		37.2	(33.3–39.6)		0.172
	BMI (kg/m2), median (IQR)		20.8	(19.2–22.8)		20.7	(19.2–21.7)		0.488		20.8	(19.2–22.8)		20.8	(20.0–21.2)		0.449
	Primiparity, n/total (%)		18/33	(55)		9/16	(56)		1		12/33	(36)		8/16	(50)		0.536
	Allergy, n/total (%)		22/33	(67)		9/16	(56)		0.537		11/33	(33)		4/16	(25)		0.743
	Smoking, n/total (%)		1/33	(3)		0/16	(0)		1		0/33	(0)		0/16	(0)		-
	Infants
	Birth weight		3018	(2913–3251)		3178	(2885–3373)		0.233		2926	(2736–3123)		3106	(2959–3356)		0.037*
	Age (days), median (IQR)		4	(3.0–4.0)		5	(5–6)		0.0000003*		24	(22–27)		28	(22–31)		0.099
	Gastational age (weeks), median (IQR)		39	(38–40)		38	(38–40)		0.069		39	(38–40)		38	(37–40)		0.464
	Sex,male, n/total (%)		16/33	(52)		5/16	(31)		0.359		16/33	(48)		9/16	(56)		0.762
	Allegy, n/total (%)		21/33	(64)		9/16	(56)		0.757		22/33	(67)		12/16	(75)		0.743
	Differences in variables between 1989 and 2013 were examined using a Mann–Whitney U test. Dichotomous variables were compared by using Fisher’s exact test. Abbreviations: C, colostrum; MM, mature milk; C-section, cesarean section; OPN, osteopontin; IQR, interquartile range; BMI, body mass index. * p < 0.05.
